# Supplementary material for: Novel Epoxides of Soloxolone Methyl: An Effect of the Formation of Oxirane Ring and Stereoisomerism on Cytotoxic Profile, Anti-Metastatic and Anti-Inflammatory Activities In Vitro and In Vivo
Source: Int J Mol Sci. 2022 Jun 1;23(11):6214. doi: 10.3390/ijms23116214 (PMC9181525; doi:10.3390/ijms23116214)
Supplement: Supplementary file 1 [file ijms-23-06214-s001.zip]

Archive with 1 entries (1 files):
- ijms-1741323-supplementary.pdf
